# Supplementary material for: Astronauts Plasma-Derived Exosomes Induced Aberrant EZH2-Mediated H3K27me3 Epigenetic Regulation of the Vitamin D Receptor
Source: Front Cardiovasc Med. 2022 Jun 16;9:855181. doi: 10.3389/fcvm.2022.855181 (PMC9243458; doi:10.3389/fcvm.2022.855181)
Supplement: Supplementary Table 1 — Transcriptome profile of astronauts-derived exosomes was analyzed by small RNA-sequencing (sRNAseq). Analysis of sRNAseq datasets (GSE193331) identified miR-214 (FDR 0.05; Log2fold −2.3), and miR-128 (FDR 0.1; Log2 fold −1.5) as potential regulators of the PRC2 activity 3 days post-flight (R+3) compared to baseline (L-10). [file Table_1.xlsx]

## Sheet: Context
RNA Species	ID	Target	Regulation	Context	Comment	PMID
miR	miR-625-3p	EZH2	Negative correlation	Cancer	Expression of EZH2 negatively correlated with miR-625-3p in gastric cancer	32096165
miR	miR-26a	EZH2	Negative correlation	Cancer	Silences EZH2 and regulates apoptosis in mouse ovarian cells	34058933
miR	miR-144	EZH2	Negative correlation	Cancer	Downregulates EZH2 expression, reduce cell viability, and promote apoptosis in Pca cells	33550923
miR	miR-137	EZH2	Negative correlation	Cancer	EZH2 downstream target; in UM	32884286 , 34160745
lncRNA	SNHG6	EZH2	Negative correlation	Cancer	Possibly interacts with miR-26a, miR-26b, and miR-214 to regulated common target EZH2	30626446
miR	miR-101	EZH2	Negative correlation	Cancer	Suppressess collagen sythesis by targeting EZH2 in hypertrophic scar fibrosis; inhibits metastasis of RCC by targeting EZH2	34859108, 34307682
miR	miR-214	EZH2	Negative correlation	Cancer	Suppress growth of cervical cancer cells by targeting EZH2; involved in regulating axis of migration of gliomas	30344723, 28946213
miR	miR-31	EZH2/H3K27me3/H3K9me2	Negative correlation	Cancer	miR-31 overexpression downregulated EZH2 and suppressed melanoma progression	22948084
lncRNA	Meg3	PRC2	Positive	Cancer	Binds PRC2 and recruits EZH2 subunit to Dlk1 in murine ESCs	26299972, 27852821
miRNA	miR-767-5p	SUZ12	Negative correlation	Cancer	Inhibits glioma proliferation when miR-767-5p is upregulated as SUZ12 is downregulated	31115583
lncRNA	TRG-AS1	SUZ12	Positive	Cancer	Competitively binds with miR-877-5p to regulate SUZ12 expression; TRG-AS1 suppresses the expression of miR-877-5p while miR-877-5p suppresses SUZ12 expression	31196742
miRNA	miR-105	SUZ12	Negative correlation	Cancer	SUZ12 is a direct target for miR-105 and showed that overexpression of SUZ12 in glioma tissues and glioma cell lines could result from miR-105 downregulation	28618952
miRNA	miR-200b	SUZ12	Downregulates	Cancer	Downregulates SUZ12 in gastric cancer	23735840
miRNA	miR-128	SUZ12	Downstream negative	CV	In neonatal mice, cardiac-specific overexpression of miR-128 impairs CM proliferation and cardiac function, while miR-128 deletion extends proliferation of postnatal CMs by enhancing expression of the chromatin modifier SUZ12, which suppresses p27 (cyclin-dependent kinase inhibitor) expression and activates the positive cell cycle regulators Cyclin E and CDK2.	29453456
miRNA	miR-34	SUZ12	Negative correlation	Neuro	miR-34 upregulation suppressess polyglutamine-induced neurodegeneration in Drosophila via reduced translation of PCR2 (SUZ12 and PC1)	30305625
lncRNA	PCAI	SUZ12	Negative correlation	Neuro	In POCD, lncRNA PCAI neg regulates SUZ12 and protects against cognitive decline induced by neuroinflammation	32247002
lncRNA	Ahit	SUZ12	Positive	CV	Binds to and recruits SUZ12 to promoter of MEF2A (critical TF in cardiac hypertrophy) and triggers methylation and preventing cardiac hypertrophy.	31957467

## Sheet: FDR filtered
*DEGs_smallRNA_FC2_FDR0.05
ID	Gene	Gene type	log2 Fold Change_plus3 vs baseline	logCPM	PValue	FDR
ENSG00000283844	MIR214	miRNA	-2.3595	1.38708	0.000224195	0.0280422
*DEGs_smallRNA_FC2_FDR0.1
ID	Gene	Gene type	log2 Fold Change_plus3 vs baseline	logCPM	PValue	FDR
ENSG00000207654	MIR128-1	miRNA	-1.50659	3.15992	0.00370385	0.0895536
ENSG00000283844	MIR214	miRNA	-2.3595	1.38708	0.000224195	0.0280422

## Sheet: RUVseq normalized Expression
ID	Gene type	Gene	D13_ExoL-10	D13_ExoR+3	D14_ExoL-10	D14_ExoR+3	D12_ExoL-10	D12_ExoR+3
ENSG00000283819	miRNA	MIR144	1433	421	1915	559	1258	1439
ENSG00000207781	miRNA	MIR625	582	217	1394	253	854	326
ENSG00000214548	lncRNA	MEG3	65	59	63	58	70	55
ENSG00000207789	miRNA	MIR26A2	63	46	134	47	83	53
ENSG00000199075	miRNA	MIR26A1	54	33	118	38	70	55
ENSG00000207625	miRNA	MIR128-2	35	19	99	20	52	30
ENSG00000207654	miRNA	MIR128-1	35	20	103	21	56	30
ENSG00000245910	lncRNA	SNHG6	23	5	9	4	8	2
ENSG00000281103	lncRNA	TRG-AS1	23	18	15	21	26	25
ENSG00000283844	miRNA	MIR214	8	3	14	2	18	2
ENSG00000199177	miRNA	MIR31	0	1	0	0	0	1
ENSG00000207730	miRNA	MIR200B	0	0	0	0	1	0
